# Supplementary material for: Etiology-Specific Analysis of Hepatocellular Carcinoma Transcriptome Reveals Genetic Dysregulation in Pathways Implicated in Immunotherapy Efficacy
Source: Cancers (Basel). 2019 Aug 30;11(9):1273. doi: 10.3390/cancers11091273 (PMC6769980; doi:10.3390/cancers11091273)
Supplement: Supplementary file 1 [file cancers-11-01273-s001.zip]

Archive with 3 entries (2 files):
- Supplementary/
- Supplementary/Supplemental Table1.xlsx
- Supplementary/Supplemental Table2.xlsx
