# Supplementary material for: Etiology-Specific Analysis of Hepatocellular Carcinoma Transcriptome Reveals Genetic Dysregulation in Pathways Implicated in Immunotherapy Efficacy
Source: Cancers (Basel). 2019 Aug 30;11(9):1273. doi: 10.3390/cancers11091273 (PMC6769980; doi:10.3390/cancers11091273)
Supplement: Supplementary file 1 [file cancers-11-01273-s001.zip › Supplementary/Supplemental Table1.xlsx]

## Sheet: Sheet1
Table S1: GSEA results for list of miRNAs associated with each IA gene
APLN
SIZE	ES	NES	NOM p-val	FDR q-val	FWER p-val	RANK AT MAX	LEADING EDGE
12	-0.763262	-1.7265	0.0254777	0.0254777	0.012	137	tags=58%, list=9%, signal=64%
PROBE	RANK IN GENE LIST	RANK METRIC SCORE	RUNNING ES	CORE ENRICHMENT
miR-3614	93	0.105773	0.0227128	No
miR-195	726	-0.00500667	-0.388292	No
miR-411	904	-0.018964	-0.48949	No
miR-3065	964	-0.0243604	-0.508935	No
miR-376c	1151	-0.0378521	-0.601082	No
miR-1247	1399	-0.0743575	-0.704368	Yes
miR-33b	1450	-0.0884819	-0.667117	Yes
miR-424	1499	-0.120076	-0.603529	Yes
miR-450a2	1518	-0.148967	-0.49736	Yes
miR-450a1	1524	-0.156698	-0.376532	Yes
miR-214	1531	-0.226539	-0.201044	Yes
miR-199b	1532	-0.255489	0.00131318	Yes
APOB
SIZE	ES	NES	NOM p-val	FDR q-val	FWER p-val	RANK AT MAX	LEADING EDGE
36	-0.42911	-1.35312	0.141949	0.141949	0.067	495	tags=53%, list=32%, signal=76%
PROBE	RANK IN GENE LIST	RANK METRIC SCORE	RUNNING ES	CORE ENRICHMENT
miR-216a	90	0.113445	-0.0221999	No
miR-146b	98	0.110356	0.00993992	No
miR-216b	147	0.0848654	0.00622577	No
miR-10b	190	0.0694279	0.00136505	No
miR-204	216	0.0593824	0.0044945	No
miR-34a	268	0.0459426	-0.0142039	No
miR-552	312	0.0385087	-0.0300449	No
miR-502	357	0.030613	-0.0491867	No
miR-532	386	0.0242038	-0.0597926	No
miR-130b	589	-0.00786244	-0.191927	No
miR-660	610	-0.0108725	-0.201642	No
miR-500b	615	-0.0112925	-0.200544	No
miR-185	616	-0.0120186	-0.196535	No
miR-221	664	-0.0178146	-0.221947	No
miR-452	719	-0.0259881	-0.249303	No
miR-589	859	-0.0439797	-0.327362	No
miR-19b2	975	-0.0549589	-0.385748	No
miR-937	1041	-0.0632629	-0.408008	Yes
miR-188	1044	-0.0633015	-0.388228	Yes
miR-19a	1065	-0.0657627	-0.379635	Yes
miR-551b	1068	-0.0662056	-0.358886	Yes
miR-539	1081	-0.0679426	-0.344229	Yes
miR-432	1132	-0.0789308	-0.351257	Yes
miR-301b	1137	-0.0800888	-0.327211	Yes
miR-30d	1225	-0.0916981	-0.354664	Yes
miR-412	1227	-0.0919989	-0.324644	Yes
miR-222	1335	-0.116405	-0.357198	Yes
miR-95	1344	-0.118977	-0.322849	Yes
miR-182	1390	-0.133937	-0.308194	Yes
miR-653	1413	-0.145709	-0.274269	Yes
miR-210	1415	-0.14639	-0.226107	Yes
miR-223	1424	-0.152924	-0.180435	Yes
miR-183	1440	-0.161929	-0.13643	Yes
miR-454	1454	-0.169435	-0.0885864	Yes
miR-1301	1466	-0.175798	-0.0372866	Yes
miR-301a	1512	-0.245787	0.0146765	Yes
CBX8
SIZE	ES	NES	NOM p-val	FDR q-val	FWER p-val	RANK AT MAX	LEADING EDGE
7	-0.928107	-1.80897	0	0	0	82	tags=86%, list=5%, signal=90%
PROBE	RANK IN GENE LIST	RANK METRIC SCORE	RUNNING ES	CORE ENRICHMENT
miR-3065	1062	-0.0195031	-0.672217	No
miR-1247	1454	-0.0884375	-0.824678	Yes
hsalet7c	1491	-0.123095	-0.704276	Yes
miR-195	1494	-0.126215	-0.557974	Yes
miR-424	1498	-0.131291	-0.40639	Yes
miR-450a2	1517	-0.163895	-0.226493	Yes
miR-214	1531	-0.202617	0.00196336	Yes
CCL14
SIZE	ES	NES	NOM p-val	FDR q-val	FWER p-val	RANK AT MAX	LEADING EDGE
15	-0.635058	-1.68656	0.0208768	0.0208768	0.01	164	tags=53%, list=11%, signal=59%
PROBE	RANK IN GENE LIST	RANK METRIC SCORE	RUNNING ES	CORE ENRICHMENT
miR-338	160	0.0871074	-0.0535658	No
miR-363	489	-0.00624822	-0.265647	No
miR-185	981	-0.0561716	-0.555336	No
miR-130b	1025	-0.0598948	-0.548079	No
miR-452	1119	-0.0706029	-0.567361	No
miR-432	1194	-0.0795066	-0.568858	No
miR-20a	1223	-0.0835556	-0.53769	No
miR-17	1372	-0.110058	-0.56974	Yes
miR-301b	1425	-0.129017	-0.52738	Yes
miR-3928	1450	-0.144731	-0.457273	Yes
miR-3682	1459	-0.147491	-0.375002	Yes
miR-551b	1465	-0.151009	-0.288669	Yes
miR-301a	1499	-0.176998	-0.205333	Yes
miR-766	1508	-0.183684	-0.101582	Yes
miR-942	1519	-0.198873	0.00986839	Yes
CCL18
SIZE	ES	NES	NOM p-val	FDR q-val	FWER p-val	RANK AT MAX	LEADING EDGE
58	-0.429961	-1.39685	0.11804	0.11804	0.053	309	tags=41%, list=20%, signal=50%
PROBE	RANK IN GENE LIST	RANK METRIC SCORE	RUNNING ES	CORE ENRICHMENT
miR-140	19	0.165671	0.0479126	No
miR-382	165	0.0611398	-0.0278302	No
miR-425	207	0.0524713	-0.03634	No
miR-655	215	0.050804	-0.0224418	No
miR-889	286	0.0400069	-0.0551585	No
miR-539	312	0.0354662	-0.0590739	No
miR-181d	327	0.0339233	-0.0561078	No
miR-942	333	0.032732	-0.0474852	No
miR-487b	341	0.0319379	-0.0405081	No
miR-432	354	0.030357	-0.0374962	No
miR-409	355	0.0298783	-0.0265353	No
miR-493	363	0.0285811	-0.0207896	No
miR-380	388	0.0247988	-0.0279413	No
miR-216a	440	0.0186707	-0.0556214	No
miR-10b	443	0.0178495	-0.0504274	No
miR-501	477	0.0145218	-0.0674426	No
miR-483	505	0.012047	-0.0813035	No
miR-363	546	0.00835506	-0.10532	No
miR-188	601	0.00366349	-0.140537	No
miR-1226	656	-0.00162968	-0.1765	No
miR-502	659	-0.0019141	-0.177152	No
miR-362	661	-0.00213502	-0.177045	No
miR-20b	697	-0.00443357	-0.199116	No
miR-1301	852	-0.0171545	-0.297088	No
miR-548j	861	-0.0178184	-0.295968	No
miR-130b	1023	-0.0280137	-0.394695	No
miR-551b	1040	-0.0290853	-0.394858	No
miR-34c	1071	-0.0309415	-0.403819	No
miR-92b	1082	-0.0316978	-0.398961	No
miR-222	1086	-0.0321054	-0.389214	No
miR-338	1091	-0.0324231	-0.380028	No
miR-301b	1093	-0.0327715	-0.368683	No
miR-34a	1113	-0.0343476	-0.368946	No
miR-653	1191	-0.0403839	-0.406264	No
miR-200c	1227	-0.0428155	-0.414254	Yes
miR-96	1230	-0.0433017	-0.399723	Yes
miR-182	1246	-0.0452431	-0.393281	Yes
miR-552	1250	-0.0457286	-0.378536	Yes
miR-3200	1251	-0.0460045	-0.36166	Yes
miR-141	1262	-0.0473458	-0.351061	Yes
miR-106b	1265	-0.0478308	-0.334868	Yes
miR-95	1291	-0.0507309	-0.333184	Yes
miR-532	1292	-0.0507398	-0.31457	Yes
miR-17	1295	-0.0511829	-0.297148	Yes
miR-183	1357	-0.059294	-0.316695	Yes
miR-20a	1383	-0.0645659	-0.309936	Yes
miR-204	1390	-0.0653572	-0.290021	Yes
miR-92a1	1397	-0.0665867	-0.269656	Yes
miR-19a	1409	-0.0688996	-0.251828	Yes
miR-30d	1434	-0.077345	-0.239703	Yes
miR-301a	1437	-0.0781244	-0.212397	Yes
miR-580	1449	-0.0843293	-0.188908	Yes
miR-93	1472	-0.0929124	-0.169718	Yes
miR-25	1479	-0.0963487	-0.138435	Yes
miR-452	1494	-0.101895	-0.110533	Yes
miR-548b	1500	-0.107861	-0.0743496	Yes
miR-224	1502	-0.109429	-0.0348825	Yes
miR-589	1519	-0.152298	0.0101556	Yes
CD226
SIZE	ES	NES	NOM p-val	FDR q-val	FWER p-val	RANK AT MAX	LEADING EDGE
71	-0.575132	-1.94585	0.00472813	0.00472813	0.002	305	tags=44%, list=20%, signal=52%
PROBE	RANK IN GENE LIST	RANK METRIC SCORE	RUNNING ES	CORE ENRICHMENT
miR-181b2	99	0.130388	-0.0412011	No
miR-223	152	0.085966	-0.0593001	No
miR-363	230	0.0552345	-0.100703	No
miR-20b	246	0.048971	-0.101025	No
miR-671	263	0.0453253	-0.10277	No
miR-942	326	0.0322464	-0.138585	No
miR-338	370	0.0248938	-0.162912	No
miR-412	475	0.00996394	-0.231931	No
miR-382	494	0.00770126	-0.242666	No
miR-493	500	0.00696079	-0.24467	No
miR-432	522	0.00452697	-0.258097	No
miR-409	541	0.00177195	-0.270033	No
miR-34c	547	0.000542	-0.273339	No
miR-655	554	-0.000101	-0.277417	No
miR-92b	593	-0.00413054	-0.302536	No
miR-10b	597	-0.0046713	-0.303638	No
miR-431	598	-0.00473852	-0.302678	No
miR-500b	657	-0.00952939	-0.340365	No
miR-487b	665	-0.00999969	-0.34312	No
miR-501	726	-0.0160246	-0.380856	No
miR-889	757	-0.0188482	-0.397529	No
miR-1301	759	-0.0190942	-0.394342	No
miR-200c	762	-0.0196721	-0.391722	No
miR-485	773	-0.020463	-0.394406	No
miR-216a	788	-0.0217035	-0.399571	No
miR-483	791	-0.0221734	-0.396444	No
miR-222	804	-0.0232264	-0.399934	No
miR-140	805	-0.0234937	-0.395173	No
miR-216b	845	-0.0270185	-0.416338	No
miR-410	852	-0.0274369	-0.414876	No
miR-146b	894	-0.0314012	-0.436518	No
miR-141	976	-0.03818	-0.484109	No
miR-362	979	-0.0384576	-0.477682	No
miR-380	1016	-0.0411439	-0.493935	No
miR-182	1041	-0.0439489	-0.501423	No
miR-21	1072	-0.047809	-0.512227	No
miR-221	1101	-0.0508795	-0.521042	No
miR-425	1102	-0.0509146	-0.510725	No
miR-877	1124	-0.0530976	-0.514309	No
miR-653	1129	-0.0537845	-0.506143	No
miR-19b2	1231	-0.0699916	-0.560948	Yes
miR-3127	1239	-0.0710548	-0.551331	Yes
miR-19a	1251	-0.0728476	-0.544083	Yes
miR-551b	1258	-0.073774	-0.533232	Yes
miR-1266	1260	-0.0741398	-0.518891	Yes
miR-196b	1267	-0.0751044	-0.50777	Yes
miR-183	1284	-0.0770407	-0.503088	Yes
miR-95	1318	-0.0830584	-0.508798	Yes
miR-96	1332	-0.0872479	-0.499998	Yes
miR-18a	1338	-0.089494	-0.485278	Yes
miR-552	1349	-0.0912654	-0.473614	Yes
miR-20a	1357	-0.0931463	-0.459521	Yes
miR-548j	1369	-0.0971233	-0.447353	Yes
miR-17	1381	-0.0987341	-0.434859	Yes
miR-224	1386	-0.102546	-0.416812	Yes
miR-766	1391	-0.10436	-0.398396	Yes
miR-30d	1400	-0.105927	-0.382396	Yes
miR-3200	1409	-0.112572	-0.365049	Yes
miR-204	1411	-0.113621	-0.342707	Yes
miR-502	1416	-0.114037	-0.322331	Yes
miR-452	1425	-0.117081	-0.30407	Yes
miR-185	1426	-0.117693	-0.280221	Yes
miR-188	1477	-0.156465	-0.282668	Yes
miR-93	1488	-0.162035	-0.256664	Yes
miR-25	1495	-0.173508	-0.225602	Yes
miR-3928	1505	-0.184933	-0.194275	Yes
miR-532	1507	-0.189091	-0.15664	Yes
miR-580	1510	-0.19354	-0.118788	Yes
miR-34a	1515	-0.19778	-0.0814418	Yes
miR-548b	1528	-0.21818	-0.0454265	Yes
miR-106b	1534	-0.241028	1.92e-07	Yes
CLEC1B
SIZE	ES	NES	NOM p-val	FDR q-val	FWER p-val	RANK AT MAX	LEADING EDGE
37	-0.619661	-1.89998	0.00246305	0.00246305	0.001	256	tags=54%, list=17%, signal=63%
PROBE	RANK IN GENE LIST	RANK METRIC SCORE	RUNNING ES	CORE ENRICHMENT
miR-223	208	0.0316621	-0.126397	No
miR-141	629	-0.0182698	-0.399584	No
miR-655	656	-0.0193326	-0.409336	No
miR-363	663	-0.0199256	-0.405503	No
miR-493	810	-0.0273988	-0.492189	No
miR-135b	811	-0.0274186	-0.481403	No
miR-409	851	-0.0300133	-0.495632	No
miR-146b	873	-0.0308808	-0.497503	No
miR-92b	895	-0.0320823	-0.498902	No
miR-338	919	-0.0336016	-0.501038	No
miR-539	975	-0.0366277	-0.523346	No
miR-485	979	-0.0367913	-0.510876	No
miR-410	1000	-0.038498	-0.509084	No
miR-653	1041	-0.0421532	-0.519204	No
miR-552	1050	-0.042795	-0.507711	No
miR-889	1066	-0.0445514	-0.500199	No
miR-216a	1177	-0.0560806	-0.55157	No
miR-19b2	1280	-0.0699242	-0.592156	Yes
miR-95	1281	-0.0699542	-0.564638	Yes
miR-548j	1298	-0.0721678	-0.546931	Yes
miR-551b	1312	-0.0739755	-0.52651	Yes
miR-19a	1317	-0.0745918	-0.499838	Yes
miR-500b	1329	-0.0765434	-0.477072	Yes
miR-580	1394	-0.0878721	-0.48523	Yes
miR-548b	1409	-0.0899245	-0.459203	Yes
miR-3200	1424	-0.093774	-0.431661	Yes
miR-25	1429	-0.0944327	-0.397185	Yes
miR-96	1431	-0.0945683	-0.360653	Yes
miR-183	1435	-0.095533	-0.325077	Yes
miR-30d	1440	-0.0972929	-0.289475	Yes
miR-224	1443	-0.0976338	-0.252405	Yes
miR-766	1452	-0.101384	-0.217864	Yes
miR-660	1488	-0.116325	-0.195471	Yes
miR-942	1500	-0.129897	-0.151717	Yes
miR-452	1503	-0.131102	-0.101482	Yes
miR-188	1511	-0.13663	-0.0524094	Yes
miR-589	1531	-0.170569	0.0020025	Yes
CYP2C9
SIZE	ES	NES	NOM p-val	FDR q-val	FWER p-val	RANK AT MAX	LEADING EDGE
8	-0.514209	-1.22039	0.255952	0.255952	0.129	316	tags=63%, list=21%, signal=78%
PROBE	RANK IN GENE LIST	RANK METRIC SCORE	RUNNING ES	CORE ENRICHMENT
miR-552	25	0.255033	0.22183	No
miR-216a	275	0.0241695	0.0813395	No
miR-532	279	0.0235574	0.101378	No
miR-539	1220	-0.104303	-0.416789	Yes
miR-655	1273	-0.112715	-0.345567	Yes
miR-653	1344	-0.125313	-0.274365	Yes
miR-183	1490	-0.200055	-0.182471	Yes
miR-3127	1508	-0.225514	0.0170268	Yes
DNASE1L3
SIZE	ES	NES	NOM p-val	FDR q-val	FWER p-val	RANK AT MAX	LEADING EDGE
22	-0.768947	-2.1142	0	0	0	294	tags=82%, list=19%, signal=100%
PROBE	RANK IN GENE LIST	RANK METRIC SCORE	RUNNING ES	CORE ENRICHMENT
miR-204	213	0.0539453	-0.123748	No
miR-216b	396	0.00122774	-0.243652	No
miR-660	658	-0.0333077	-0.405641	No
miR-432	1060	-0.0676567	-0.649317	No
miR-10b	1242	-0.0925065	-0.739741	Yes
miR-141	1244	-0.0926236	-0.711159	Yes
miR-224	1273	-0.0978933	-0.698758	Yes
miR-532	1283	-0.0999398	-0.673154	Yes
miR-452	1339	-0.110801	-0.674524	Yes
miR-425	1373	-0.118088	-0.659052	Yes
miR-185	1379	-0.119522	-0.624622	Yes
miR-1226	1428	-0.140547	-0.611974	Yes
miR-221	1450	-0.15025	-0.578417	Yes
miR-188	1451	-0.150589	-0.530873	Yes
miR-25	1491	-0.179589	-0.499951	Yes
miR-1266	1499	-0.19571	-0.442788	Yes
miR-766	1507	-0.202552	-0.383466	Yes
miR-3127	1513	-0.209969	-0.320479	Yes
miR-210	1528	-0.244449	-0.252556	Yes
miR-423	1530	-0.247065	-0.175214	Yes
miR-877	1531	-0.269293	-0.0901934	Yes
miR-3677	1532	-0.289864	0.00132179	Yes
DUSP10
SIZE	ES	NES	NOM p-val	FDR q-val	FWER p-val	RANK AT MAX	LEADING EDGE
48	-0.489267	-1.62432	0.0368852	0.0368852	0.018	422	tags=56%, list=27%, signal=75%
PROBE	RANK IN GENE LIST	RANK METRIC SCORE	RUNNING ES	CORE ENRICHMENT
miR-216a	30	0.134256	0.0124042	No
miR-216b	36	0.13063	0.0407409	No
miR-766	77	0.0950162	0.0368981	No
miR-580	330	0.0197245	-0.127784	No
miR-362	414	0.00415164	-0.182594	No
miR-224	420	0.0031959	-0.185181	No
miR-3928	436	-0.000551	-0.195135	No
miR-660	577	-0.017791	-0.284967	No
miR-130b	606	-0.021162	-0.298661	No
miR-502	664	-0.0267585	-0.3305	No
miR-92a1	815	-0.0402058	-0.421618	No
miR-653	850	-0.0436541	-0.433889	No
miR-21	851	-0.0437671	-0.423269	No
miR-20b	860	-0.0441774	-0.417928	No
miR-10b	912	-0.0488807	-0.440364	No
miR-500b	924	-0.0497199	-0.435696	No
miR-552	1002	-0.0567291	-0.473712	Yes
miR-3682	1006	-0.0572122	-0.461846	Yes
miR-20a	1014	-0.0578173	-0.452524	Yes
miR-30d	1018	-0.0580677	-0.44045	Yes
miR-363	1034	-0.059331	-0.43614	Yes
miR-942	1114	-0.0682855	-0.472697	Yes
miR-182	1137	-0.0705972	-0.47036	Yes
miR-25	1140	-0.0708365	-0.454516	Yes
miR-185	1161	-0.0750012	-0.449765	Yes
miR-223	1186	-0.0782742	-0.446911	Yes
miR-17	1209	-0.0818006	-0.441856	Yes
miR-500a	1218	-0.0829833	-0.427099	Yes
miR-181b2	1245	-0.0881314	-0.423197	Yes
miR-3127	1255	-0.090383	-0.407317	Yes
miR-551b	1263	-0.0914271	-0.389838	Yes
miR-204	1302	-0.0991591	-0.391331	Yes
miR-141	1344	-0.107149	-0.392902	Yes
miR-200c	1364	-0.111805	-0.378548	Yes
miR-183	1368	-0.112341	-0.353304	Yes
miR-181d	1381	-0.114378	-0.333619	Yes
miR-382	1415	-0.122636	-0.326052	Yes
miR-501	1421	-0.124302	-0.299251	Yes
miR-380	1422	-0.124769	-0.268974	Yes
miR-655	1432	-0.127911	-0.243987	Yes
miR-410	1447	-0.13387	-0.220917	Yes
miR-146b	1463	-0.138005	-0.197515	Yes
miR-539	1471	-0.140399	-0.168153	Yes
miR-18a	1492	-0.151332	-0.14488	Yes
miR-93	1502	-0.161569	-0.111726	Yes
miR-92b	1505	-0.163108	-0.07349	Yes
miR-454	1525	-0.184692	-0.0414493	Yes
miR-106b	1528	-0.19298	0.00403517	Yes
FYN
SIZE	ES	NES	NOM p-val	FDR q-val	FWER p-val	RANK AT MAX	LEADING EDGE
30	-0.603916	-1.82554	0.0115207	0.0115207	0.005	260	tags=60%, list=17%, signal=71%
PROBE	RANK IN GENE LIST	RANK METRIC SCORE	RUNNING ES	CORE ENRICHMENT
miR-552	28	0.215173	0.0404227	No
miR-204	33	0.207828	0.0947774	No
miR-130b	404	0.0221183	-0.145002	No
miR-380	769	-0.0247573	-0.380071	No
miR-382	813	-0.0283404	-0.400868	No
miR-548b	840	-0.0310207	-0.409634	No
miR-146b	927	-0.0385129	-0.456212	No
miR-20b	968	-0.0431541	-0.470952	No
miR-409	1101	-0.0548308	-0.543618	No
miR-539	1113	-0.0561213	-0.535531	No
miR-301b	1152	-0.0625549	-0.54362	No
miR-200c	1224	-0.0757028	-0.570029	No
miR-653	1276	-0.0866895	-0.580135	Yes
miR-141	1283	-0.0893244	-0.559617	Yes
miR-30d	1328	-0.099202	-0.56164	Yes
miR-551b	1330	-0.0993416	-0.535052	Yes
miR-580	1335	-0.101494	-0.509868	Yes
miR-454	1385	-0.116643	-0.510428	Yes
miR-548j	1410	-0.123872	-0.492393	Yes
miR-1226	1419	-0.128805	-0.462374	Yes
miR-324	1445	-0.140033	-0.440571	Yes
miR-96	1449	-0.143373	-0.403233	Yes
miR-21	1459	-0.147799	-0.368668	Yes
miR-183	1474	-0.155356	-0.335352	Yes
miR-301a	1506	-0.18905	-0.304089	Yes
miR-93	1512	-0.197241	-0.253303	Yes
miR-20a	1521	-0.217068	-0.199072	Yes
miR-17	1527	-0.235202	-0.137872	Yes
miR-589	1529	-0.244589	-0.0714395	Yes
miR-106b	1532	-0.270107	0.00132894	Yes
IQGAP2
SIZE	ES	NES	NOM p-val	FDR q-val	FWER p-val	RANK AT MAX	LEADING EDGE
39	-0.573561	-1.77835	0.00443459	0.00443459	0.002	245	tags=54%, list=16%, signal=62%
PROBE	RANK IN GENE LIST	RANK METRIC SCORE	RUNNING ES	CORE ENRICHMENT
miR-552	9	0.349828	0.0580704	No
miR-204	14	0.320209	0.114057	No
miR-10b	134	0.10146	0.0530986	No
miR-452	242	0.0537871	-0.00857202	No
miR-221	289	0.0428561	-0.0314697	No
miR-500a	350	0.0294221	-0.0661867	No
miR-216b	402	0.0198348	-0.096644	No
miR-216a	419	0.0163062	-0.104352	No
miR-589	459	0.00950017	-0.128681	No
miR-130b	615	-0.0197255	-0.228677	No
miR-95	664	-0.0280241	-0.255629	No
miR-146b	822	-0.0482219	-0.351741	No
miR-25	875	-0.0542058	-0.376571	No
miR-222	983	-0.0680133	-0.435635	No
miR-539	1010	-0.0720896	-0.439808	No
miR-188	1014	-0.072301	-0.428568	No
miR-20b	1136	-0.0933058	-0.492358	No
miR-20a	1257	-0.115014	-0.551502	Yes
miR-423	1291	-0.12476	-0.550705	Yes
miR-93	1295	-0.12602	-0.529624	Yes
miR-501	1303	-0.128685	-0.510729	Yes
miR-301b	1305	-0.129022	-0.487762	Yes
miR-653	1321	-0.134123	-0.473218	Yes
miR-551b	1347	-0.143245	-0.463687	Yes
miR-200c	1360	-0.147239	-0.444735	Yes
miR-942	1369	-0.151308	-0.422364	Yes
miR-141	1404	-0.166731	-0.414547	Yes
miR-210	1408	-0.168204	-0.385739	Yes
miR-454	1426	-0.175108	-0.365023	Yes
miR-17	1429	-0.176475	-0.334031	Yes
miR-96	1453	-0.193703	-0.31392	Yes
miR-1266	1458	-0.197333	-0.280444	Yes
miR-183	1464	-0.202882	-0.246619	Yes
miR-3200	1475	-0.207557	-0.21528	Yes
miR-3127	1505	-0.243764	-0.190009	Yes
miR-1180	1508	-0.248491	-0.145824	Yes
miR-301a	1517	-0.272377	-0.101273	Yes
miR-106b	1522	-0.291346	-0.0505741	Yes
miR-92b	1533	-0.316206	0.000668	Yes
KITLG
SIZE	ES	NES	NOM p-val	FDR q-val	FWER p-val	RANK AT MAX	LEADING EDGE
13	-0.570752	-1.42619	0.11588	0.11588	0.054	154	tags=31%, list=10%, signal=34%
PROBE	RANK IN GENE LIST	RANK METRIC SCORE	RUNNING ES	CORE ENRICHMENT
miR-214	441	0.0372617	-0.224993	No
miR-508	549	0.0243424	-0.25299	No
miR-891a	670	0.0101806	-0.314141	No
miR-450a1	681	0.0086564	-0.305667	No
miR-136	741	0.00322405	-0.338829	No
miR-411	1024	-0.0220777	-0.485743	Yes
miR-195	1044	-0.024608	-0.45546	Yes
miR-424	1057	-0.0259374	-0.418267	Yes
miR-376c	1134	-0.0343723	-0.408466	Yes
miR-490	1382	-0.0635998	-0.460222	Yes
miR-139	1457	-0.0867189	-0.358133	Yes
miR-3607	1491	-0.105206	-0.196977	Yes
miR-33b	1512	-0.12922	0.0144547	Yes
KLRD1
SIZE	ES	NES	NOM p-val	FDR q-val	FWER p-val	RANK AT MAX	LEADING EDGE
53	-0.431968	-1.34763	0.128878	0.128878	0.054	287	tags=38%, list=19%, signal=45%
PROBE	RANK IN GENE LIST	RANK METRIC SCORE	RUNNING ES	CORE ENRICHMENT
miR-942	65	0.146767	0.0108562	No
miR-363	153	0.090318	-0.014177	No
miR-20b	179	0.0805325	-0.00102299	No
miR-425	295	0.0522976	-0.0591239	No
miR-140	336	0.0439132	-0.0697433	No
miR-3677	347	0.0412094	-0.0611277	No
miR-382	364	0.039562	-0.057175	No
miR-301b	372	0.0380665	-0.0477069	No
miR-454	395	0.0342728	-0.0497745	No
miR-223	452	0.0286363	-0.0768854	No
miR-21	457	0.0281158	-0.0691027	No
miR-431	473	0.0261758	-0.0694657	No
miR-539	489	0.0245159	-0.0704474	No
miR-409	530	0.0204547	-0.0898123	No
miR-216a	538	0.0196379	-0.0872145	No
miR-485	617	0.011369	-0.135608	No
miR-185	631	0.00960198	-0.1408	No
miR-34c	643	0.00869389	-0.144981	No
miR-551b	683	0.00360648	-0.169952	No
miR-500b	699	0.00197225	-0.179339	No
miR-410	735	-0.00141116	-0.202429	No
miR-204	851	-0.0110584	-0.275904	No
miR-501	872	-0.0126236	-0.284693	No
miR-146b	890	-0.0136767	-0.291066	No
miR-130b	901	-0.0145278	-0.292397	No
miR-380	948	-0.0179012	-0.316763	No
miR-1301	962	-0.018864	-0.318502	No
miR-362	1050	-0.0255325	-0.367688	No
miR-3127	1082	-0.0287	-0.377906	No
miR-183	1131	-0.0326721	-0.398114	No
miR-548j	1175	-0.0367988	-0.41341	No
miR-552	1193	-0.0388135	-0.410411	No
miR-452	1203	-0.0399139	-0.401604	No
miR-766	1249	-0.0451782	-0.415125	Yes
miR-92b	1274	-0.0491849	-0.412983	Yes
miR-92a1	1284	-0.0509645	-0.400056	Yes
miR-34a	1320	-0.0555437	-0.402966	Yes
miR-20a	1330	-0.0575768	-0.387574	Yes
miR-17	1337	-0.0581893	-0.369929	Yes
miR-224	1383	-0.0645928	-0.376213	Yes
miR-500a	1385	-0.0648111	-0.352725	Yes
miR-937	1392	-0.0655647	-0.332331	Yes
miR-301a	1393	-0.0657522	-0.307818	Yes
miR-188	1409	-0.0692624	-0.292118	Yes
miR-3928	1425	-0.0725975	-0.275174	Yes
miR-580	1439	-0.0776602	-0.254994	Yes
miR-25	1482	-0.0949863	-0.247923	Yes
miR-548b	1484	-0.0956478	-0.212939	Yes
miR-30d	1499	-0.108061	-0.1821	Yes
miR-106b	1508	-0.119024	-0.143125	Yes
miR-532	1520	-0.137359	-0.099339	Yes
miR-93	1523	-0.14341	-0.0472244	Yes
miR-589	1524	-0.144772	0.00674783	Yes
NDRG2
SIZE	ES	NES	NOM p-val	FDR q-val	FWER p-val	RANK AT MAX	LEADING EDGE
18	-0.648241	-1.73019	0.0167015	0.0167015	0.008	145	tags=56%, list=9%, signal=61%
PROBE	RANK IN GENE LIST	RANK METRIC SCORE	RUNNING ES	CORE ENRICHMENT
miR-204	75	0.17538	0.0205953	No
miR-382	198	0.0766041	-0.029236	No
miR-10b	248	0.0604773	-0.0373859	No
miR-130b	311	0.0404221	-0.0621142	No
miR-500a	863	-0.0414557	-0.408776	No
miR-210	1080	-0.0710234	-0.522801	No
miR-483	1213	-0.0900509	-0.573854	No
miR-653	1291	-0.104253	-0.582981	No
miR-1266	1391	-0.132869	-0.595182	Yes
miR-301b	1409	-0.138481	-0.551088	Yes
miR-181b2	1432	-0.152401	-0.504731	Yes
miR-3127	1461	-0.16685	-0.45656	Yes
miR-181d	1462	-0.166965	-0.389885	Yes
miR-454	1495	-0.187806	-0.335982	Yes
miR-1226	1502	-0.192726	-0.262975	Yes
miR-324	1517	-0.21515	-0.186287	Yes
miR-18a	1524	-0.238424	-0.095032	Yes
miR-301a	1527	-0.252833	0.00461433	Yes
SOCS2
SIZE	ES	NES	NOM p-val	FDR q-val	FWER p-val	RANK AT MAX	LEADING EDGE
54	-0.555684	-1.85075	0.00671141	0.00671141	0.003	363	tags=48%, list=24%, signal=61%
PROBE	RANK IN GENE LIST	RANK METRIC SCORE	RUNNING ES	CORE ENRICHMENT
miR-95	227	0.0395989	-0.144261	No
miR-580	303	0.0197787	-0.190401	No
miR-362	398	0.00614246	-0.252473	No
miR-34a	404	0.00554614	-0.254587	No
miR-552	412	0.00385873	-0.258435	No
miR-140	477	-0.00622966	-0.300231	No
miR-30d	488	-0.00802751	-0.305156	No
miR-181d	529	-0.0132868	-0.32914	No
miR-223	597	-0.0200043	-0.369826	No
miR-548b	629	-0.0243793	-0.385209	No
miR-224	640	-0.0256488	-0.386123	No
miR-182	668	-0.0269156	-0.398227	No
miR-338	702	-0.0292626	-0.413849	No
miR-551b	795	-0.0355669	-0.467873	No
miR-10b	812	-0.0368763	-0.470282	No
miR-25	839	-0.0385096	-0.479072	No
miR-92a1	848	-0.0391946	-0.475553	No
miR-20a	863	-0.0399108	-0.475921	No
miR-92b	894	-0.0424404	-0.486517	No
miR-19a	899	-0.0428594	-0.479462	No
miR-34c	959	-0.0474487	-0.5085	No
miR-452	988	-0.0508654	-0.515828	No
miR-3928	994	-0.0513734	-0.50751	No
miR-363	1032	-0.0559651	-0.519754	No
miR-500b	1059	-0.0580416	-0.524098	No
miR-146b	1076	-0.0594245	-0.521375	No
miR-502	1086	-0.0605805	-0.513663	No
miR-20b	1148	-0.0675342	-0.539479	No
miR-532	1173	-0.0703702	-0.539666	Yes
miR-183	1179	-0.0713088	-0.52681	Yes
miR-671	1213	-0.0774009	-0.531474	Yes
miR-454	1226	-0.0789068	-0.521616	Yes
miR-130b	1233	-0.0798736	-0.507486	Yes
miR-141	1250	-0.0843901	-0.499081	Yes
miR-17	1262	-0.0866012	-0.486795	Yes
miR-500a	1306	-0.093205	-0.494614	Yes
miR-548j	1358	-0.107169	-0.504656	Yes
miR-196b	1362	-0.10813	-0.482069	Yes
miR-766	1405	-0.119579	-0.483209	Yes
miR-655	1414	-0.122193	-0.460797	Yes
miR-301b	1422	-0.125697	-0.436912	Yes
miR-380	1426	-0.127217	-0.40998	Yes
miR-432	1452	-0.133424	-0.39649	Yes
miR-409	1472	-0.140008	-0.37745	Yes
miR-188	1475	-0.141119	-0.346678	Yes
miR-487b	1487	-0.148509	-0.320302	Yes
miR-222	1491	-0.150166	-0.288146	Yes
miR-301a	1502	-0.160903	-0.258273	Yes
miR-501	1511	-0.173093	-0.224275	Yes
miR-1301	1514	-0.17891	-0.184901	Yes
miR-425	1520	-0.187527	-0.145591	Yes
miR-877	1530	-0.219233	-0.101766	Yes
miR-3677	1532	-0.224115	-0.051427	Yes
miR-1307	1533	-0.228896	0.000675	Yes
TAGAP
SIZE	ES	NES	NOM p-val	FDR q-val	FWER p-val	RANK AT MAX	LEADING EDGE
25	-0.494135	-1.35512	0.177083	0.177083	0.085	221	tags=36%, list=14%, signal=41%
PROBE	RANK IN GENE LIST	RANK METRIC SCORE	RUNNING ES	CORE ENRICHMENT
miR-92b	183	0.101045	-0.0482991	No
miR-21	242	0.0779591	-0.0304705	No
miR-20b	335	0.0534234	-0.0528583	No
miR-501	359	0.0487804	-0.0329002	No
miR-432	585	0.0149916	-0.171092	No
miR-183	615	0.011513	-0.181992	No
miR-135b	643	0.00890299	-0.19345	No
miR-539	646	0.00863524	-0.188545	No
miR-431	682	0.00400416	-0.208835	No
miR-338	739	-0.00278064	-0.243916	No
miR-500a	821	-0.0103216	-0.290112	No
miR-653	877	-0.0146813	-0.315945	No
miR-96	974	-0.0216116	-0.36393	No
miR-95	1164	-0.0385908	-0.461257	Yes
miR-3200	1195	-0.041352	-0.451293	Yes
miR-502	1253	-0.0489392	-0.453737	Yes
miR-19a	1315	-0.0600052	-0.450847	Yes
miR-19b2	1318	-0.0603586	-0.408629	Yes
miR-224	1385	-0.0737072	-0.399166	Yes
miR-20a	1426	-0.0876174	-0.362449	Yes
miR-17	1440	-0.0923384	-0.304446	Yes
miR-25	1482	-0.113465	-0.249745	Yes
miR-93	1485	-0.116035	-0.167363	Yes
miR-106b	1493	-0.134899	-0.0746829	Yes
miR-532	1495	-0.140246	0.0258278	Yes
VIPR1
SIZE	ES	NES	NOM p-val	FDR q-val	FWER p-val	RANK AT MAX	LEADING EDGE
28	-0.701921	-1.95571	0.00214592	0.00214592	0.001	352	tags=82%, list=23%, signal=105%
PROBE	RANK IN GENE LIST	RANK METRIC SCORE	RUNNING ES	CORE ENRICHMENT
miR-363	891	-0.0432074	-0.578549	No
miR-140	1026	-0.0547745	-0.651377	No
miR-655	1050	-0.0564802	-0.650048	No
miR-548j	1065	-0.0580678	-0.64228	No
miR-135b	1095	-0.0612644	-0.643527	No
miR-30d	1184	-0.0688179	-0.681706	Yes
miR-409	1201	-0.0714687	-0.671329	Yes
miR-485	1229	-0.0752801	-0.667131	Yes
miR-432	1235	-0.0760242	-0.648117	Yes
miR-889	1281	-0.0836892	-0.653394	Yes
miR-500a	1342	-0.0948155	-0.665356	Yes
miR-301b	1391	-0.104813	-0.666418	Yes
miR-96	1398	-0.105974	-0.639269	Yes
miR-1266	1414	-0.111929	-0.616343	Yes
miR-183	1420	-0.1146	-0.585997	Yes
miR-185	1423	-0.116057	-0.553232	Yes
miR-532	1456	-0.128496	-0.536721	Yes
miR-3200	1471	-0.135653	-0.506162	Yes
miR-3682	1487	-0.150068	-0.472033	Yes
miR-3127	1496	-0.156491	-0.431372	Yes
miR-766	1503	-0.162224	-0.3877	Yes
miR-301a	1509	-0.166399	-0.342137	Yes
miR-324	1519	-0.193083	-0.291391	Yes
miR-3677	1520	-0.195559	-0.233945	Yes
miR-18a	1521	-0.197656	-0.175883	Yes
miR-423	1524	-0.206019	-0.116691	Yes
miR-1180	1525	-0.20761	-0.0557052	Yes
miR-1301	1526	-0.207705	0.0053086	Yes
