# Supplementary material for: Etiology-Specific Analysis of Hepatocellular Carcinoma Transcriptome Reveals Genetic Dysregulation in Pathways Implicated in Immunotherapy Efficacy
Source: Cancers (Basel). 2019 Aug 30;11(9):1273. doi: 10.3390/cancers11091273 (PMC6769980; doi:10.3390/cancers11091273)
Supplement: Supplementary file 1 [file cancers-11-01273-s001.zip › Supplementary/Supplemental Table2.xlsx]

## Sheet: Sheet1
Table S2: List of potential miRNA-mRNA interactions as defined by GSEA leading-edge subsets
Sorted by miRNAs		Sorted by mRNAs
miRNA†	mRNA	mRNA	miRNA
miR-106b	TAGAP	APLN	miR-1247
miR-106b	IQGAP2	APLN	miR-199b
miR-106b	KLRD1	APLN	miR-214
miR-106b	FYN	APLN	miR-424
miR-106b	DUSP10	APOB	miR-1301
miR-106b	CD226	APOB	miR-182
miR-106b	CAMK4	APOB	miR-183
miR-106b	CCL18	APOB	miR-188
miR-1226	NDRG2	APOB	miR-19a
miR-1226	FYN	APOB	miR-210
miR-1226	DNASE1L3	APOB	miR-301a
miR-1247	TNFRSF4	APOB	miR-301b
miR-1247	IMPDH1	APOB	miR-30d
miR-1247	CBX8	APOB	miR-432
miR-1247	APLN	APOB	miR-454
miR-1266	VIPR1	APOB	miR-539
miR-1266	IQGAP2	APOB	miR-551b
miR-1266	NDRG2	APOB	miR-653
miR-1266	DNASE1L3	APOB	miR-95
miR-1266	CD226	CAMK4	miR-106b
miR-1301	VIPR1	CAMK4	miR-17
miR-1301	SOCS2	CAMK4	miR-185
miR-1301	APOB	CAMK4	miR-188
miR-141	SOCS2	CAMK4	miR-204
miR-141	IQGAP2	CAMK4	miR-20a
miR-141	FYN	CAMK4	miR-224
miR-141	DUSP10	CAMK4	miR-25
miR-141	DNASE1L3	CAMK4	miR-30d
miR-141	CCL18	CAMK4	miR-34a
miR-17	TAGAP	CAMK4	miR-3677
miR-17	SOCS2	CAMK4	miR-3682
miR-17	IQGAP2	CAMK4	miR-3928
miR-17	KLRD1	CAMK4	miR-452
miR-17	FYN	CAMK4	miR-502
miR-17	DUSP10	CAMK4	miR-532
miR-17	CD226	CAMK4	miR-548b
miR-17	CCL14	CAMK4	miR-548j
miR-17	CAMK4	CAMK4	miR-552
miR-17	CCL18	CAMK4	miR-580
miR-182	DUSP10	CAMK4	miR-589
miR-182	APOB	CAMK4	miR-93
miR-182	CCL18	CBX8	miR-1247
miR-183	VIPR1	CBX8	miR-195
miR-183	SOCS2	CBX8	miR-214
miR-183	IQGAP2	CBX8	miR-424
miR-183	FYN	CCL14	miR-17
miR-183	DUSP10	CCL14	miR-301a
miR-183	CYP2C9	CCL14	miR-301b
miR-183	CD226	CCL14	miR-3682
miR-183	CLEC1B	CCL14	miR-3928
miR-183	APOB	CCL14	miR-551b
miR-183	CCL18	CCL14	miR-766
miR-185	VIPR1	CCL14	miR-942
miR-185	DUSP10	CCL18	miR-106b
miR-185	DNASE1L3	CCL18	miR-141
miR-185	CD226	CCL18	miR-17
miR-185	CAMK4	CCL18	miR-182
miR-188	SOCS2	CCL18	miR-183
miR-188	KLRD1	CCL18	miR-19a
miR-188	DNASE1L3	CCL18	miR-200c
miR-188	CD226	CCL18	miR-204
miR-188	CLEC1B	CCL18	miR-20a
miR-188	CAMK4	CCL18	miR-224
miR-188	APOB	CCL18	miR-25
miR-18a	VIPR1	CCL18	miR-301a
miR-18a	NDRG2	CCL18	miR-30d
miR-18a	DUSP10	CCL18	miR-3200
miR-18a	CD226	CCL18	miR-452
miR-195	KITLG	CCL18	miR-532
miR-195	CTHRC1	CCL18	miR-548b
miR-195	CBX8	CCL18	miR-552
miR-196b	SOCS2	CCL18	miR-580
miR-196b	CD226	CCL18	miR-589
miR-199b	APLN	CCL18	miR-93
miR-19a	TAGAP	CCL18	miR-95
miR-19a	CD226	CCL18	miR-96
miR-19a	CLEC1B	CD226	miR-106b
miR-19a	APOB	CD226	miR-1266
miR-19a	CCL18	CD226	miR-17
miR-19b2	TAGAP	CD226	miR-183
miR-19b2	CD226	CD226	miR-185
miR-19b2	CLEC1B	CD226	miR-188
miR-200c	IQGAP2	CD226	miR-18a
miR-200c	DUSP10	CD226	miR-196b
miR-200c	CCL18	CD226	miR-19a
miR-204	DUSP10	CD226	miR-19b2
miR-204	CD226	CD226	miR-204
miR-204	CAMK4	CD226	miR-20a
miR-204	CCL18	CD226	miR-224
miR-20a	TAGAP	CD226	miR-25
miR-20a	IQGAP2	CD226	miR-30d
miR-20a	KLRD1	CD226	miR-3127
miR-20a	FYN	CD226	miR-3200
miR-20a	DUSP10	CD226	miR-34a
miR-20a	CD226	CD226	miR-3928
miR-20a	CAMK4	CD226	miR-452
miR-20a	CCL18	CD226	miR-502
miR-210	IQGAP2	CD226	miR-532
miR-210	DNASE1L3	CD226	miR-548b
miR-210	APOB	CD226	miR-548j
miR-214	RAB24	CD226	miR-551b
miR-214	CBX8	CD226	miR-552
miR-214	APLN	CD226	miR-580
miR-224	TAGAP	CD226	miR-766
miR-224	KLRD1	CD226	miR-93
miR-224	DNASE1L3	CD226	miR-95
miR-224	CD226	CD226	miR-96
miR-224	CLEC1B	CLEC1B	miR-183
miR-224	CAMK4	CLEC1B	miR-188
miR-224	CCL18	CLEC1B	miR-19a
miR-25	TAGAP	CLEC1B	miR-19b2
miR-25	KLRD1	CLEC1B	miR-224
miR-25	DUSP10	CLEC1B	miR-25
miR-25	DNASE1L3	CLEC1B	miR-30d
miR-25	CD226	CLEC1B	miR-3200
miR-25	CLEC1B	CLEC1B	miR-452
miR-25	CAMK4	CLEC1B	miR-548b
miR-25	CCL18	CLEC1B	miR-548j
miR-301a	VIPR1	CLEC1B	miR-551b
miR-301a	SOCS2	CLEC1B	miR-580
miR-301a	IQGAP2	CLEC1B	miR-589
miR-301a	KLRD1	CLEC1B	miR-766
miR-301a	NDRG2	CLEC1B	miR-942
miR-301a	FYN	CLEC1B	miR-95
miR-301a	CCL14	CLEC1B	miR-96
miR-301a	APOB	CTHRC1	miR-195
miR-301a	CCL18	CYP2C9	miR-183
miR-301b	VIPR1	CYP2C9	miR-3127
miR-301b	SOCS2	CYP2C9	miR-539
miR-301b	IQGAP2	CYP2C9	miR-653
miR-301b	NDRG2	CYP2C9	miR-655
miR-301b	CCL14	DNASE1L3	miR-1226
miR-301b	APOB	DNASE1L3	miR-1266
miR-30d	VIPR1	DNASE1L3	miR-141
miR-30d	KLRD1	DNASE1L3	miR-185
miR-30d	FYN	DNASE1L3	miR-188
miR-30d	DUSP10	DNASE1L3	miR-210
miR-30d	CD226	DNASE1L3	miR-224
miR-30d	CLEC1B	DNASE1L3	miR-25
miR-30d	CAMK4	DNASE1L3	miR-3127
miR-30d	APOB	DNASE1L3	miR-3677
miR-30d	CCL18	DNASE1L3	miR-423
miR-3127	VIPR1	DNASE1L3	miR-452
miR-3127	IQGAP2	DNASE1L3	miR-532
miR-3127	NDRG2	DNASE1L3	miR-766
miR-3127	DUSP10	DUSP10	miR-106b
miR-3127	DNASE1L3	DUSP10	miR-141
miR-3127	CYP2C9	DUSP10	miR-17
miR-3127	CD226	DUSP10	miR-182
miR-3200	VIPR1	DUSP10	miR-183
miR-3200	TAGAP	DUSP10	miR-185
miR-3200	IQGAP2	DUSP10	miR-18a
miR-3200	CD226	DUSP10	miR-200c
miR-3200	CLEC1B	DUSP10	miR-204
miR-3200	CCL18	DUSP10	miR-20a
miR-324	VIPR1	DUSP10	miR-25
miR-324	NDRG2	DUSP10	miR-30d
miR-324	FYN	DUSP10	miR-3127
miR-34a	KLRD1	DUSP10	miR-3682
miR-34a	CD226	DUSP10	miR-454
miR-34a	CAMK4	DUSP10	miR-500a
miR-3677	VIPR1	DUSP10	miR-501
miR-3677	SOCS2	DUSP10	miR-539
miR-3677	DNASE1L3	DUSP10	miR-551b
miR-3677	CAMK4	DUSP10	miR-552
miR-3682	VIPR1	DUSP10	miR-655
miR-3682	DUSP10	DUSP10	miR-92b
miR-3682	CCL14	DUSP10	miR-93
miR-3682	CAMK4	DUSP10	miR-942
miR-3928	KLRD1	FYN	miR-106b
miR-3928	CD226	FYN	miR-1226
miR-3928	CCL14	FYN	miR-141
miR-3928	CAMK4	FYN	miR-17
miR-423	VIPR1	FYN	miR-183
miR-423	IQGAP2	FYN	miR-20a
miR-423	DNASE1L3	FYN	miR-301a
miR-424	KITLG	FYN	miR-30d
miR-424	CBX8	FYN	miR-324
miR-424	APLN	FYN	miR-454
miR-432	VIPR1	FYN	miR-548j
miR-432	SOCS2	FYN	miR-551b
miR-432	APOB	FYN	miR-580
miR-452	DNASE1L3	FYN	miR-589
miR-452	CD226	FYN	miR-653
miR-452	CLEC1B	FYN	miR-93
miR-452	CAMK4	FYN	miR-96
miR-452	CCL18	IMPDH1	miR-1247
miR-454	SOCS2	IQGAP2	miR-106b
miR-454	IQGAP2	IQGAP2	miR-1266
miR-454	NDRG2	IQGAP2	miR-141
miR-454	FYN	IQGAP2	miR-17
miR-454	DUSP10	IQGAP2	miR-183
miR-454	APOB	IQGAP2	miR-200c
miR-500a	VIPR1	IQGAP2	miR-20a
miR-500a	SOCS2	IQGAP2	miR-210
miR-500a	KLRD1	IQGAP2	miR-301a
miR-500a	DUSP10	IQGAP2	miR-301b
miR-501	SOCS2	IQGAP2	miR-3127
miR-501	IQGAP2	IQGAP2	miR-3200
miR-501	DUSP10	IQGAP2	miR-423
miR-502	TAGAP	IQGAP2	miR-454
miR-502	CD226	IQGAP2	miR-501
miR-502	CAMK4	IQGAP2	miR-551b
miR-532	VIPR1	IQGAP2	miR-653
miR-532	TAGAP	IQGAP2	miR-92b
miR-532	SOCS2	IQGAP2	miR-93
miR-532	KLRD1	IQGAP2	miR-942
miR-532	DNASE1L3	IQGAP2	miR-96
miR-532	CD226	KITLG	miR-195
miR-532	CAMK4	KITLG	miR-424
miR-532	CCL18	KLRD1	miR-106b
miR-539	DUSP10	KLRD1	miR-17
miR-539	CYP2C9	KLRD1	miR-188
miR-539	APOB	KLRD1	miR-20a
miR-548b	KLRD1	KLRD1	miR-224
miR-548b	CD226	KLRD1	miR-25
miR-548b	CLEC1B	KLRD1	miR-301a
miR-548b	CAMK4	KLRD1	miR-30d
miR-548b	CCL18	KLRD1	miR-34a
miR-548j	SOCS2	KLRD1	miR-3928
miR-548j	FYN	KLRD1	miR-500a
miR-548j	CD226	KLRD1	miR-532
miR-548j	CLEC1B	KLRD1	miR-548b
miR-548j	CAMK4	KLRD1	miR-580
miR-551b	IQGAP2	KLRD1	miR-589
miR-551b	FYN	KLRD1	miR-766
miR-551b	DUSP10	KLRD1	miR-92b
miR-551b	CD226	KLRD1	miR-93
miR-551b	CLEC1B	NDRG2	miR-1226
miR-551b	CCL14	NDRG2	miR-1266
miR-551b	APOB	NDRG2	miR-18a
miR-552	DUSP10	NDRG2	miR-301a
miR-552	CD226	NDRG2	miR-301b
miR-552	CAMK4	NDRG2	miR-3127
miR-552	CCL18	NDRG2	miR-324
miR-580	KLRD1	NDRG2	miR-454
miR-580	FYN	RAB24	miR-214
miR-580	CD226	SOCS2	miR-1301
miR-580	CLEC1B	SOCS2	miR-141
miR-580	CAMK4	SOCS2	miR-17
miR-580	CCL18	SOCS2	miR-183
miR-589	KLRD1	SOCS2	miR-188
miR-589	FYN	SOCS2	miR-196b
miR-589	CLEC1B	SOCS2	miR-301a
miR-589	CAMK4	SOCS2	miR-301b
miR-589	CCL18	SOCS2	miR-3677
miR-653	IQGAP2	SOCS2	miR-432
miR-653	FYN	SOCS2	miR-454
miR-653	CYP2C9	SOCS2	miR-500a
miR-653	APOB	SOCS2	miR-501
miR-655	SOCS2	SOCS2	miR-532
miR-655	DUSP10	SOCS2	miR-548j
miR-655	CYP2C9	SOCS2	miR-655
miR-766	VIPR1	SOCS2	miR-766
miR-766	SOCS2	TAGAP	miR-106b
miR-766	KLRD1	TAGAP	miR-17
miR-766	DNASE1L3	TAGAP	miR-19a
miR-766	CD226	TAGAP	miR-19b2
miR-766	CLEC1B	TAGAP	miR-20a
miR-766	CCL14	TAGAP	miR-224
miR-92b	IQGAP2	TAGAP	miR-25
miR-92b	KLRD1	TAGAP	miR-3200
miR-92b	DUSP10	TAGAP	miR-502
miR-93	TAGAP	TAGAP	miR-532
miR-93	IQGAP2	TAGAP	miR-93
miR-93	KLRD1	TAGAP	miR-95
miR-93	FYN	TNFRSF4	miR-1247
miR-93	DUSP10	VIPR1	miR-1266
miR-93	CD226	VIPR1	miR-1301
miR-93	CAMK4	VIPR1	miR-183
miR-93	CCL18	VIPR1	miR-185
miR-942	IQGAP2	VIPR1	miR-18a
miR-942	DUSP10	VIPR1	miR-301a
miR-942	CLEC1B	VIPR1	miR-301b
miR-942	CCL14	VIPR1	miR-30d
miR-95	TAGAP	VIPR1	miR-3127
miR-95	CD226	VIPR1	miR-3200
miR-95	CLEC1B	VIPR1	miR-324
miR-95	APOB	VIPR1	miR-3677
miR-95	CCL18	VIPR1	miR-3682
miR-96	VIPR1	VIPR1	miR-423
miR-96	IQGAP2	VIPR1	miR-432
miR-96	FYN	VIPR1	miR-500a
miR-96	CD226	VIPR1	miR-532
miR-96	CLEC1B	VIPR1	miR-766
miR-96	CCL18	VIPR1	miR-96
† Includes only miRNAs that potentially target three or more immune-associated genes. For a complete list, refer to Table S1
